# Supplementary material for: COVID-19 Vaccination Acceptance and Hesitancy in Healthcare Workers and the General Population: A Systematic Review and Policy Recommendations
Source: Int J Environ Res Public Health. 2024 Aug 28;21(9):1134. doi: 10.3390/ijerph21091134 (PMC11430955; doi:10.3390/ijerph21091134)
Supplement: Supplementary file 1 [file ijerph-21-01134-s001.zip]

Archive with 1 entries (1 files):
- ijerph-3056496-supplementary.pdf
